# Supplementary material for: Changes in Ca2+ Removal Can Mask the Effects of Geometry During IP3R Mediated Ca2+ Signals
Source: Front Physiol. 2019 Jul 31;10:964. doi: 10.3389/fphys.2019.00964 (PMC6684793; doi:10.3389/fphys.2019.00964)
Supplement: Supplementary Video 1 — Video of a Ca2+ signal evoked in an immature oocyte. Frames of 250 × 250 pixels acquired aevery 0.56 s. Warmer colors correspond to increasing fluorescence values in arbitrary units (a.u.). The UV illumination (used to uncage the IP3) was on between t = 11.2 s and t = 28 s and between t = 173.6 s and t = 190.4 s. [file Data_Sheet_1.ZIP]

Archive with 1 entries (1 files):
- 151216ovoA_01oocyte.avi
