# Supplementary material for: Changes in Ca2+ Removal Can Mask the Effects of Geometry During IP3R Mediated Ca2+ Signals
Source: Front Physiol. 2019 Jul 31;10:964. doi: 10.3389/fphys.2019.00964 (PMC6684793; doi:10.3389/fphys.2019.00964)
Supplement: Supplementary Video 2 — Video of a Ca2+ signal evoked in an egg. Similar to Supplementary Video 1 but for an experiment performed in an egg. In this case the UV illumination was on between t = 11.2 s and t = 28 s and between t = 112 s and t = 128.8 s. [file Data_Sheet_2.ZIP]

Archive with 1 entries (1 files):
- 150831ovoB_01oocyte.avi
